# Supplementary material for: Beauveria bassiana Water Extracts’ Effect on the Growth of Wheat
Source: Plants (Basel). 2023 Jan 10;12(2):326. doi: 10.3390/plants12020326 (PMC9863656; doi:10.3390/plants12020326)
Supplement: Supplementary file 1 [file plants-12-00326-s001.zip]

Archive with 1 entries (1 files):
- plants-2073226-supplementary.pdf
